# Supplementary material for: Evaluating the role of wild songbirds or rodents in spreading avian influenza virus across an agricultural landscape
Source: PeerJ. 2017 Dec 13;5:e4060. doi: 10.7717/peerj.4060 (PMC5732541; doi:10.7717/peerj.4060)
Supplement: Data S1 [file peerj-05-4060-s001.csv]

Date	Season	Location	Site_Type	Species_Code	Sample_ID	Band_Num	Sex	Mass	Bird_or_Mammal	Recap_Exclude_from_Community_Analysis	PCR_Sample	Blood_Sample	PCR_Positive	Antibody_Positive
10/23/2015	Fall	Little Wall Lake	Wetland	PESP	LWR1	NA	M	16.5	m	0	1	0	0	NA
10/23/2015	Fall	Little Wall Lake	Wetland	PESP	LWR10	NA	F	17.5	m	0	1	0	0	NA
10/23/2015	Fall	Little Wall Lake	Wetland	PESP	LWR11	NA	M	22.5	m	0	1	0	0	NA
10/23/2015	Fall	Little Wall Lake	Wetland	PESP	LWR12	NA	F	20.5	m	0	1	0	0	NA
10/23/2015	Fall	Little Wall Lake	Wetland	PESP	LWR13	NA	M	14	m	0	1	0	0	NA
10/23/2015	Fall	Little Wall Lake	Wetland	PESP	LWR14	NA	F	24	m	0	1	0	0	NA
10/23/2015	Fall	Little Wall Lake	Wetland	PESP	LWR15	NA	M	21	m	0	1	0	0	NA
10/23/2015	Fall	Little Wall Lake	Wetland	PESP	LWR16	NA	F	19.5	m	0	1	0	0	NA
10/23/2015	Fall	Little Wall Lake	Wetland	PESP	LWR17	NA	F	15	m	0	1	0	0	NA
10/23/2015	Fall	Little Wall Lake	Wetland	PESP	LWR18	NA	M	23	m	0	1	0	0	NA
10/23/2015	Fall	Little Wall Lake	Wetland	PESP	LWR2	NA	F	12.5	m	0	1	0	0	NA
10/23/2015	Fall	Little Wall Lake	Wetland	PESP	LWR3	NA	U	14	m	0	1	0	0	NA
10/23/2015	Fall	Little Wall Lake	Wetland	LTWE	LWR4	NA	F	100+	m	0	1	0	0	NA
10/23/2015	Fall	Little Wall Lake	Wetland	PESP	LWR5	NA	M	17.5	m	0	1	0	0	NA
10/23/2015	Fall	Little Wall Lake	Wetland	PESP	LWR6	NA	F	6.5	m	0	1	0	0	NA
10/23/2015	Fall	Little Wall Lake	Wetland	PESP	LWR7	NA	F	25.5	m	0	1	0	0	NA
10/23/2015	Fall	Little Wall Lake	Wetland	PESP	LWR8	NA	F	9.5	m	0	1	0	0	NA
10/23/2015	Fall	Little Wall Lake	Wetland	PESP	LWR9	NA	F	17.5	m	0	1	0	0	NA
10/26/2015	Fall	Little Wall Lake	Wetland	ATSP	LWAV1	NA	U	17	b	0	1	0	0	NA
10/29/2015	Fall	Big Wall Lake	Wetland	BLJA	BWAV01	1302-08498	U	100+	b	0	1	1	0	0
10/29/2015	Fall	Big Wall Lake	Wetland	BLJA	BWAV02	1302-08497	U	100+	b	0	1	1	0	0
10/29/2015	Fall	Big Wall Lake	Wetland	GCKI	BWAV03	NA	M	8	b	0	1	1	0	0
10/29/2015	Fall	Big Wall Lake	Wetland	PESP	BWMA01	NA	M	25	m	0	1	1	0	0
10/29/2015	Fall	Big Wall Lake	Wetland	BLBR	BWMA02	NA	F	19	m	0	1	0	0	NA
10/30/2015	Fall	Big Wall Lake	Wetland	SOSP	BWAV04	2741-38501	U	20	b	0	1	1	0	0
10/30/2015	Fall	Big Wall Lake	Wetland	NOCA	BWAV05	NA	F	47	b	0	1	1	0	0
10/30/2015	Fall	Big Wall Lake	Wetland	DEJU	BWAV06	2780-31801	U	21	b	0	1	0	0	NA
10/30/2015	Fall	Big Wall Lake	Wetland	DEJU	BWAV07	2780-31803	U	20	b	0	1	1	0	0
10/30/2015	Fall	Big Wall Lake	Wetland	DEJU	BWAV08	2780-31805	U	20	b	0	1	1	0	0
10/30/2015	Fall	Big Wall Lake	Wetland	DEJU	BWAV09	2780-31806	U	19	b	0	1	1	0	0
10/30/2015	Fall	Big Wall Lake	Wetland	DEJU	BWAV10	2780-31807	U	20.5	b	0	1	1	0	0
10/30/2015	Fall	Big Wall Lake	Wetland	DEJU	BWAV11	NA	U	19.5	b	0	1	1	0	0
10/30/2015	Fall	Big Wall Lake	Wetland	DEJU	BWAV12	2780-31808	M	19	b	0	1	1	0	0
10/30/2015	Fall	Big Wall Lake	Wetland	DEJU	BWAV13	2780-31809	F	20	b	0	1	1	0	0
10/30/2015	Fall	Big Wall Lake	Wetland	DEJU	BWAV14	2780-31810	F	20	b	0	1	1	0	0
10/30/2015	Fall	Big Wall Lake	Wetland	DEJU	BWAV15	2780-31811	F	20	b	0	1	1	0	0
10/30/2015	Fall	Big Wall Lake	Wetland	SOSP	BWAV16	NA	U	17	b	0	1	1	0	0
10/30/2015	Fall	Big Wall Lake	Wetland	PESP	BWMA03	NA	F	18	m	0	1	1	0	0
10/30/2015	Fall	Big Wall Lake	Wetland	PESP	BWMA04	NA	F	26	m	0	1	0	0	NA
10/30/2015	Fall	Big Wall Lake	Wetland	PESP	BWMA05	NA	F	47	m	0	1	1	0	0
10/31/2015	Fall	Big Wall Lake	Wetland	PESP	BWMA06	NA	M	19	m	0	1	1	0	0
10/31/2015	Fall	Big Wall Lake	Wetland	PESP	BWMA07	NA	F	18	m	0	1	0	0	NA
10/31/2015	Fall	Big Wall Lake	Wetland	PESP	BWMA08	NA	F	16.5	m	0	1	1	0	0
10/31/2015	Fall	Big Wall Lake	Wetland	PESP	BWMA09	NA	F	19	m	0	1	1	0	0
10/31/2015	Fall	Big Wall Lake	Wetland	PESP	BWMA10	NA	M	18	m	0	1	1	0	0
10/31/2015	Fall	Big Wall Lake	Wetland	MIPE	BWMA11-a	NA	F	22.5	m	0	1	0	0	NA
10/31/2015	Fall	Big Wall Lake	Wetland	PESP	BWMA12-a	NA	F	22	m	0	1	0	0	NA
10/31/2015	Fall	Big Wall Lake	Wetland	PESP	BWMA13-a	NA	F	17	m	0	1	0	0	NA
11/2/2015	Fall	Little Wall Lake	Wetland	BCCH	LWAV02	2780-31812	U	11	b	0	1	1	0	0
11/2/2015	Fall	Little Wall Lake	Wetland	BCCH	LWAV03	2780-31813	U	11	b	0	1	1	0	0
11/2/2015	Fall	Little Wall Lake	Wetland	BLJA	LWAV04	1302-08496	U	89	b	0	1	1	0	0
11/2/2015	Fall	Little Wall Lake	Wetland	ATSP	LWAV05	2631-53501	U	17	b	0	1	1	0	0
11/2/2015	Fall	Little Wall Lake	Wetland	ATSP	LWAV06	2631-53502	U	17	b	0	1	1	0	0
11/2/2015	Fall	Little Wall Lake	Wetland	SOSP	LWAV07	2631-53503	U	21	b	0	1	1	0	0
11/2/2015	Fall	Little Wall Lake	Wetland	ATSP	LWAV08	2631-53504	U	18	b	0	1	1	0	0
11/2/2015	Fall	Little Wall Lake	Wetland	SOSP	LWAV09	2631-53505	U	20	b	0	1	1	0	0
11/2/2015	Fall	Little Wall Lake	Wetland	SOSP	LWAV10	2631-53506	U	20	b	0	1	1	0	0
11/2/2015	Fall	Little Wall Lake	Wetland	DEJU	LWAV11	2780-31814	M	21	b	0	1	1	0	0
11/2/2015	Fall	Little Wall Lake	Wetland	ATSP	LWAV12	2631-53507	U	17	b	0	1	1	0	0
11/2/2015	Fall	Little Wall Lake	Wetland	ATSP	LWAV13	2631-53508	U	18	b	0	1	1	0	0
11/2/2015	Fall	Little Wall Lake	Wetland	ATSP	LWAV14	2631-53509	U	17	b	0	1	1	0	0
11/2/2015	Fall	Little Wall Lake	Wetland	ATSP	LWAV15	2631-53510	U	17	b	0	1	1	0	0
11/2/2015	Fall	Little Wall Lake	Wetland	ATSP	LWAV16	2631-53511	U	15	b	0	1	1	0	0
11/2/2015	Fall	Little Wall Lake	Wetland	SOSP	LWAV17	2631-53512	U	24	b	0	1	1	0	0
11/2/2015	Fall	Little Wall Lake	Wetland	ATSP	LWAV18	2631-53513	U	16	b	0	1	1	0	0
11/2/2015	Fall	Little Wall Lake	Wetland	NOCA	LWAV19	1302-08495	F	45	b	0	1	1	0	0
11/3/2015	Fall	Big Wall Lake	Wetland	AMRO	BWAV17	1302-08494	U	82	b	0	1	1	0	0
11/3/2015	Fall	Big Wall Lake	Wetland	ATSP	BWAV18	2631-53514	U	17	b	0	1	1	0	0
11/3/2015	Fall	Big Wall Lake	Wetland	FOSP	BWAV19	2701-28900	U	36	b	0	1	1	0	0
11/3/2015	Fall	Big Wall Lake	Wetland	DOWO	BWAV20	2741-38502	M	27	b	0	1	0	0	NA
11/3/2015	Fall	Big Wall Lake	Wetland	BHCO	BWAV21	2701-28902	M	54	b	0	1	1	0	0
11/3/2015	Fall	Big Wall Lake	Wetland	WCSP	BWAV22	2741-38503	U	36	b	0	1	1	0	0
11/3/2015	Fall	Big Wall Lake	Wetland	ATSP	BWAV23	2631-53515	U	17	b	0	1	1	0	0
11/3/2015	Fall	Big Wall Lake	Wetland	PESP	BWMA14-a	NA	M	18	m	0	1	0	0	NA
11/3/2015	Fall	Big Wall Lake	Wetland	PESP	BWMA15-a	NA	F	14	m	0	1	0	0	NA
11/4/2015	Fall	Big Wall Lake	Wetland	PESP	BWMA11	NA	M	20.5	m	0	1	1	0	0
11/4/2015	Fall	Big Wall Lake	Wetland	PESP	BWMA12	NA	F	18	m	0	1	1	0	0
11/4/2015	Fall	Big Wall Lake	Wetland	PESP	BWMA13	NA	F	21	m	0	1	1	0	0
11/4/2015	Fall	Big Wall Lake	Wetland	PESP	BWMA14	NA	M	13	m	0	1	0	0	NA
11/4/2015	Fall	Big Wall Lake	Wetland	PESP	BWMA15	NA	F	26	m	0	1	1	0	0
11/4/2015	Fall	Big Wall Lake	Wetland	PESP	BWMA16	NA	M	12.5	m	0	1	1	0	0
11/4/2015	Fall	Big Wall Lake	Wetland	PESP	BWMA17	NA	M	24	m	0	1	1	0	0
11/4/2015	Fall	Big Wall Lake	Wetland	PESP	BWMA18	NA	M	23	m	0	1	1	0	0
11/4/2015	Fall	Big Wall Lake	Wetland	PESP	BWMA19	NA	F	14	m	0	1	1	0	0
11/4/2015	Fall	Big Wall Lake	Wetland	PESP	BWMA20	NA	F	21	m	0	1	0	0	NA
11/9/2015	Fall	Little Wall Lake	Wetland	PESP	LWMA19	NA	F	29	m	0	1	1	0	0
11/9/2015	Fall	Little Wall Lake	Wetland	PESP	LWMA20	NA	F	22	m	1	0	1	NA	0
11/9/2015	Fall	Little Wall Lake	Wetland	PESP	LWMA21	NA	M	21	m	0	1	1	0	0
11/9/2015	Fall	Little Wall Lake	Wetland	PESP	LWMA22	NA	M	14	m	0	1	1	0	0
11/9/2015	Fall	Little Wall Lake	Wetland	PESP	LWMA23	NA	F	19	m	1	0	1	NA	0
11/9/2015	Fall	Little Wall Lake	Wetland	PESP	LWMA24	NA	F	25	m	1	0	1	NA	0
11/9/2015	Fall	Little Wall Lake	Wetland	PESP	LWMA25	NA	M	26	m	0	1	1	0	0
11/9/2015	Fall	Little Wall Lake	Wetland	PESP	LWMA26	NA	F	16	m	0	1	1	0	0
11/9/2015	Fall	Little Wall Lake	Wetland	PESP	LWMA27	NA	F	18	m	0	1	1	0	0
11/9/2015	Fall	Little Wall Lake	Wetland	PESP	LWMA28	NA	M	20	m	0	1	1	0	0
11/9/2015	Fall	Little Wall Lake	Wetland	PESP	LWMA29	NA	F	16	m	0	1	1	0	0
11/9/2015	Fall	Little Wall Lake	Wetland	PESP	LWMA30	NA	M	22	m	0	1	1	0	0
11/10/2015	Fall	Little Wall Lake	Wetland	PESP	LWMA31	NA	F	18	m	0	1	1	0	0
11/10/2015	Fall	Little Wall Lake	Wetland	PESP	LWMA32	NA	F	17	m	0	1	1	0	0
11/10/2015	Fall	Little Wall Lake	Wetland	PESP	LWMA33	NA	M	19	m	0	1	1	0	0
11/10/2015	Fall	Little Wall Lake	Wetland	PESP	LWMA34	NA	F	17	m	0	1	1	0	0
11/10/2015	Fall	Little Wall Lake	Wetland	PESP	LWMA35	NA	F	19	m	0	1	1	0	0
11/10/2015	Fall	Little Wall Lake	Wetland	PESP	LWMA36	NA	M	17.5	m	0	1	1	0	0
11/13/2015	Fall	Ellsworth Turkey Confinement	Poultry	MUMU	ETMA01	NA	M	17	m	0	1	1	0	0
11/13/2015	Fall	Ellsworth Turkey Confinement	Poultry	MUMU	ETMA02	NA	F	11	m	0	1	1	0	0
11/13/2015	Fall	Ellsworth Turkey Confinement	Poultry	MUMU	ETMA03	NA	F	12	m	0	1	0	0	NA
11/13/2015	Fall	Ellsworth Turkey Confinement	Poultry	PESP	ETMA04	NA	M	15	m	0	1	0	0	NA
11/16/2015	Fall	Ellsworth Turkey Confinement	Poultry	EUST	ETAV01	1302-08493	U	84	b	0	1	1	0	0
11/16/2015	Fall	Ellsworth Turkey Confinement	Poultry	EUST	ETAV02	1302-08492	U	84	b	0	1	1	0	0
11/16/2015	Fall	Ellsworth Turkey Confinement	Poultry	EUST	ETAV03	1302-08491	U	85	b	0	1	1	0	0
11/16/2015	Fall	Ellsworth Turkey Confinement	Poultry	PESP	ETMA05	NA	M	19.5	m	0	1	1	0	0
11/16/2015	Fall	Ellsworth Turkey Confinement	Poultry	MUMU	ETMA06	NA	F	24	m	0	1	1	0	0
11/16/2015	Fall	Ellsworth Turkey Confinement	Poultry	MUMU	ETMA07	NA	F	16.5	m	0	1	1	0	0
11/16/2015	Fall	Ellsworth Turkey Confinement	Poultry	MUMU	ETMA08	NA	M	15	m	0	1	1	0	0
11/16/2015	Fall	Ellsworth Turkey Confinement	Poultry	BLBR	ETMA09	NA	F	26	m	0	1	1	0	0
11/16/2015	Fall	Ellsworth Turkey Confinement	Poultry	MIPE	ETMA10	NA	M	22	m	0	1	1	0	0
11/16/2015	Fall	Ellsworth Turkey Confinement	Poultry	BLBR	ETMA11	NA	F	29	m	0	1	1	0	0
11/17/2015	Fall	Ellsworth Turkey Confinement	Poultry	MUMU	ETMA12	NA	M	19	m	0	1	1	0	0
11/17/2015	Fall	Ellsworth Turkey Confinement	Poultry	MUMU	ETMA13	NA	F	18.5	m	0	1	1	0	0
11/17/2015	Fall	Ellsworth Turkey Confinement	Poultry	MUMU	ETMA14	NA	F	18.5	m	0	1	1	0	0
11/17/2015	Fall	Ellsworth Turkey Confinement	Poultry	MUMU	ETMA15	NA	M	19	m	0	1	1	0	0
11/18/2015	Fall	Ellsworth Turkey Confinement	Poultry	EUST	ETAV04	1302-08490	U	77	b	0	1	1	0	0
11/18/2015	Fall	Ellsworth Turkey Confinement	Poultry	EUST	ETAV05	1302-08489	U	81	b	0	1	1	0	0
11/18/2015	Fall	Ellsworth Turkey Confinement	Poultry	MUMU	ETMA16	NA	M	17	m	0	1	1	0	0
11/18/2015	Fall	Ellsworth Turkey Confinement	Poultry	BLBR	ETMA17	NA	F	21	m	0	1	1	0	0
11/18/2015	Fall	Ellsworth Turkey Confinement	Poultry	MUMU	ETMA18	NA	M	13	m	0	1	1	0	0
11/18/2015	Fall	Ellsworth Turkey Confinement	Poultry	MUMU	ETMA19	NA	M	16.5	m	0	1	1	0	0
11/18/2015	Fall	Ellsworth Turkey Confinement	Poultry	MIPE	ETMA20	NA	M	39	m	0	1	1	0	0
11/18/2015	Fall	Ellsworth Turkey Confinement	Poultry	BLBR	ETMA21	NA	F	23	m	0	1	0	0	NA
11/18/2015	Fall	Ellsworth Turkey Confinement	Poultry	BLBR	ETMA22	NA	F	30	m	0	1	1	0	0
11/23/2015	Fall	Ellsworth Turkey Confinement	Poultry	HOSP	ETAV06	2631-53516	F	19.2	b	0	1	1	0	0
11/23/2015	Fall	Ellsworth Turkey Confinement	Poultry	DEJU	ETAV07	2780-31815	U	19.2	b	0	1	1	0	0
11/23/2015	Fall	Ellsworth Turkey Confinement	Poultry	HOSP	ETAV08	2631-53517	F	26.3	b	0	1	1	0	0
11/23/2015	Fall	Ellsworth Turkey Confinement	Poultry	ATSP	ETAV09	2631-53518	U	16.6	b	0	1	1	0	0
11/23/2015	Fall	Ellsworth Turkey Confinement	Poultry	HOSP	ETAV10	2631-53519	M	26.9	b	0	1	1	0	0
11/23/2015	Fall	Ellsworth Turkey Confinement	Poultry	DEJU	ETAV11	2780-31816	U	18.9	b	0	1	1	0	0
11/23/2015	Fall	Ellsworth Turkey Confinement	Poultry	DEJU	ETAV12	2780-31817	U	18.7	b	0	1	1	0	0
11/23/2015	Fall	Ellsworth Turkey Confinement	Poultry	HOSP	ETAV13	2631-53520	M	32.1	b	0	1	1	0	0
11/23/2015	Fall	Ellsworth Turkey Confinement	Poultry	HOSP	ETAV14	2631-53521	F	31.4	b	0	1	1	0	0
11/23/2015	Fall	Ellsworth Turkey Confinement	Poultry	HOSP	ETAV15	2631-53522	F	20.6	b	0	1	1	0	0
11/23/2015	Fall	Ellsworth Turkey Confinement	Poultry	HOSP	ETAV16	2631-53523	F	29	b	0	1	1	0	0
11/23/2015	Fall	Ellsworth Turkey Confinement	Poultry	HOSP	ETAV17	2631-53524	F	28.9	b	0	1	1	0	0
11/23/2015	Fall	Ellsworth Turkey Confinement	Poultry	DEJU	ETAV18	2780-31818	U	22.6	b	0	1	1	0	0
11/24/2015	Fall	Malcom Pond	Wetland	DEJU	MPAV01	2780-31819	U	18.7	b	0	1	0	0	NA
11/24/2015	Fall	Malcom Pond	Wetland	DEJU	MPAV02	2780-31820	U	18.9	b	0	1	1	0	0
11/24/2015	Fall	Malcom Pond	Wetland	ATSP	MPAV03	2631-53525	U	19	b	0	1	1	0	0
11/24/2015	Fall	Malcom Pond	Wetland	DEJU	MPAV04	2780-31821	U	18.8	b	0	1	1	0	0
11/24/2015	Fall	Malcom Pond	Wetland	BCCH	MPAV05	2780-31822	U	10.5	b	0	1	1	0	0
11/24/2015	Fall	Malcom Pond	Wetland	DEJU	MPAV06	2780-31823	U	17.5	b	0	1	1	0	0
11/24/2015	Fall	Malcom Pond	Wetland	DEJU	MPAV07	2780-31824	U	18	b	0	1	1	0	0
11/24/2015	Fall	Malcom Pond	Wetland	DEJU	MPAV08	2780-31825	U	17.2	b	0	1	1	0	0
11/24/2015	Fall	Malcom Pond	Wetland	DEJU	MPAV09	2780-31826	U	17.5	b	0	1	1	0	0
11/24/2015	Fall	Malcom Pond	Wetland	DEJU	MPAV10	2780-31827	U	18.4	b	0	1	1	0	0
11/24/2015	Fall	Malcom Pond	Wetland	DEJU	MPAV11	2780-31828	U	17.5	b	0	1	1	0	0
11/24/2015	Fall	Malcom Pond	Wetland	DEJU	MPAV12	2780-31829	U	16.4	b	0	1	1	0	0
11/24/2015	Fall	Malcom Pond	Wetland	HASP	MPAV13	2701-28903	U	32.1	b	0	1	1	0	0
11/24/2015	Fall	Malcom Pond	Wetland	DEJU	MPAV14	2780-31830	U	17.5	b	0	1	1	0	0
11/24/2015	Fall	Malcom Pond	Wetland	BLJA	MPAV15	1302-08401	U	99.2	b	0	1	1	0	0
11/24/2015	Fall	Malcom Pond	Wetland	NOCA	MPAV16	2701-28904	M	45	b	0	1	1	0	0
11/24/2015	Fall	Malcom Pond	Wetland	NOCA	MPAV17	NA	F	42	b	0	1	1	0	0
11/24/2015	Fall	Malcom Pond	Wetland	NOCA	MPAV18	2701-28905	M	39.3	b	0	1	1	0	0
12/1/2015	Fall	Malcom Pond	Wetland	PESP	MPMA01	NA	M	22	m	0	1	1	0	0
12/1/2015	Fall	Malcom Pond	Wetland	PESP	MPMA02	NA	M	21	m	0	1	1	0	0
12/1/2015	Fall	Malcom Pond	Wetland	PESP	MPMA03	NA	M	25.5	m	0	1	1	0	0
12/1/2015	Fall	Malcom Pond	Wetland	MUMU	MPMA04	NA	M	10	m	0	1	1	0	0
12/1/2015	Fall	Malcom Pond	Wetland	PESP	MPMA05	NA	M	20	m	0	1	1	0	0
12/1/2015	Fall	Malcom Pond	Wetland	PESP	MPMA06	NA	M	19	m	0	1	1	0	0
12/1/2015	Fall	Malcom Pond	Wetland	PESP	MPMA07	NA	F	19	m	0	1	1	0	0
12/1/2015	Fall	Malcom Pond	Wetland	PESP	MPMA08	NA	M	21	m	0	1	1	0	0
12/1/2015	Fall	Malcom Pond	Wetland	PESP	MPMA09	NA	F	19	m	0	1	1	0	0
12/1/2015	Fall	Malcom Pond	Wetland	PESP	MPMA10	NA	F	18	m	0	1	1	0	0
12/1/2015	Fall	Malcom Pond	Wetland	PESP	MPMA11	NA	F	22	m	0	1	1	0	0
12/1/2015	Fall	Malcom Pond	Wetland	PESP	MPMA12	NA	F	21	m	0	1	1	0	0
12/1/2015	Fall	Malcom Pond	Wetland	PESP	MPMA13	NA	F	26	m	0	1	1	0	0
12/1/2015	Fall	Malcom Pond	Wetland	PESP	MPMA14	NA	M	20	m	0	1	1	0	0
12/1/2015	Fall	Malcom Pond	Wetland	PESP	MPMA15	NA	F	20	m	0	1	1	0	0
12/1/2015	Fall	Malcom Pond	Wetland	PESP	MPMA16	NA	M	21	m	0	1	1	0	0
12/1/2015	Fall	Malcom Pond	Wetland	PESP	MPMA17	NA	F	13	m	0	1	1	0	0
12/1/2015	Fall	Malcom Pond	Wetland	MIPE	MPMA18	NA	M	20	m	0	1	1	0	0
12/1/2015	Fall	Malcom Pond	Wetland	PESP	MPMA19	NA	F	16	m	0	1	1	0	0
12/1/2015	Fall	Malcom Pond	Wetland	BLBR	MPMA20	NA	M	22	m	0	1	1	0	0
12/1/2015	Fall	Malcom Pond	Wetland	BLBR	MPMA21	NA	F	21	m	0	1	1	0	0
12/4/2015	Fall	Marathon Poland Park	Wetland	DEJU	PPAV01	2780-31831	U	19.1	b	0	1	1	0	0
12/4/2015	Fall	Marathon Poland Park	Wetland	BCCH	PPAV02	2780-31832	U	14	b	0	1	1	0	0
12/4/2015	Fall	Marathon Poland Park	Wetland	BCCH	PPAV03	2780-31833	U	12.4	b	0	1	1	0	0
12/4/2015	Fall	Marathon Poland Park	Wetland	BCCH	PPAV04	2780-31834	U	12.1	b	0	1	1	0	0
12/4/2015	Fall	Marathon Poland Park	Wetland	DEJU	PPAV05	2780-31835	U	20.4	b	0	1	1	0	0
12/4/2015	Fall	Marathon Poland Park	Wetland	PESP	PPMA01	NA	M	24	m	0	1	1	0	0
12/7/2015	Fall	Marathon Poland Park	Wetland	NOCA	PPAV06	2701-28906	M	52.6	b	0	1	1	0	0
12/7/2015	Fall	Marathon Poland Park	Wetland	NOCA	PPAV07	2701-28907	F	49.3	b	0	1	1	0	0
12/7/2015	Fall	Marathon Poland Park	Wetland	AMGO	PPAV08	2780-31836	M	12.8	b	0	1	1	0	0
12/7/2015	Fall	Marathon Poland Park	Wetland	DEJU	PPAV09	2780-31837	U	20.7	b	0	1	1	0	0
12/7/2015	Fall	Marathon Poland Park	Wetland	DEJU	PPAV10	2780-31838	U	21.3	b	0	1	1	0	0
12/7/2015	Fall	Marathon Poland Park	Wetland	DEJU	PPAV11	2780-31839	U	21	b	0	1	1	0	0
12/7/2015	Fall	Marathon Poland Park	Wetland	DEJU	PPAV12	2780-31840	U	20.1	b	0	1	1	0	0
12/7/2015	Fall	Marathon Poland Park	Wetland	DEJU	PPAV13	2780-31841	U	21.6	b	0	1	1	0	0
12/7/2015	Fall	Marathon Poland Park	Wetland	DEJU	PPAV14	2780-31842	U	19.7	b	0	1	1	0	0
12/7/2015	Fall	Marathon Poland Park	Wetland	PESP	PPMA02	NA	M	21	m	0	1	1	0	0
12/7/2015	Fall	Marathon Poland Park	Wetland	PESP	PPMA03	NA	F	20.5	m	0	1	1	0	0
12/8/2015	Fall	Marathon Poland Park	Wetland	PESP	PPMA04	NA	F	21	m	0	1	1	0	0
12/8/2015	Fall	Marathon Poland Park	Wetland	PESP	PPMA05	NA	F	22	m	0	1	1	0	0
12/8/2015	Fall	Marathon Poland Park	Wetland	PESP	PPMA06	NA	F	19	m	0	1	1	0	0
12/8/2015	Fall	Marathon Poland Park	Wetland	PESP	PPMA07	NA	F	19	m	0	1	1	0	0
12/8/2015	Fall	Marathon Poland Park	Wetland	BLBR	PPMA08	NA	F	22	m	0	1	1	0	0
12/8/2015	Fall	Marathon Poland Park	Wetland	PESP	PPMA09	NA	F	20	m	0	1	1	0	0
12/8/2015	Fall	Marathon Poland Park	Wetland	PESP	PPMA10	NA	F	25	m	0	1	1	0	0
12/8/2015	Fall	Marathon Poland Park	Wetland	PESP	PPMA11	NA	F	23	m	0	1	1	0	0
12/8/2015	Fall	Marathon Poland Park	Wetland	PESP	PPMA12	NA	M	29	m	0	1	1	0	0
12/8/2015	Fall	Marathon Poland Park	Wetland	PESP	PPMA13	NA	M	19	m	0	1	1	0	0
12/8/2015	Fall	Marathon Poland Park	Wetland	PESP	PPMA14	NA	F	27	m	0	1	1	0	0
12/8/2015	Fall	Marathon Poland Park	Wetland	PESP	PPMA15	NA	M	27	m	0	1	1	0	0
12/8/2015	Fall	Marathon Poland Park	Wetland	BLBR	PPMA16	NA	M	24	m	0	1	1	0	0
12/14/2015	Fall	Ellsworth Turkey Confinement	Poultry	ROPI	ETAV19	NA	U	100+	b	0	1	1	0	0
12/14/2015	Fall	Ellsworth Turkey Confinement	Poultry	HOSP	ETAV20	NA	U	28.6	b	0	1	0	0	NA
12/14/2015	Fall	Ellsworth Turkey Confinement	Poultry	HOSP	ETAV21	NA	U	30.2	b	0	1	0	0	NA
12/14/2015	Fall	Ellsworth Turkey Confinement	Poultry	HOSP	ETAV22	NA	M	29.2	b	0	1	1	0	0
12/14/2015	Fall	Ellsworth Turkey Confinement	Poultry	HOSP	ETAV23	NA	M	29.6	b	0	1	1	0	0
12/14/2015	Fall	Ellsworth Turkey Confinement	Poultry	HOSP	ETAV24	NA	U	29.4	b	0	1	1	0	0
12/14/2015	Fall	Ellsworth Turkey Confinement	Poultry	HOSP	ETAV25	NA	M	30.7	b	0	1	1	0	0
12/14/2015	Fall	Ellsworth Turkey Confinement	Poultry	ROPI	ETAV26	NA	U	100+	b	0	1	1	0	0
12/14/2015	Fall	Ellsworth Turkey Confinement	Poultry	HOSP	ETAV27	NA	M	29.9	b	0	1	1	0	0
3/22/2016	Spring	Little Wall Lake	Wetland	SOSP	LWAVS01	2631-53526	U	19.4	b	0	1	1	0	0
3/22/2016	Spring	Little Wall Lake	Wetland	SOSP	LWAVS02	2631-53527	U	23.8	b	0	1	1	0	0
3/22/2016	Spring	Little Wall Lake	Wetland	SOSP	LWAVS03	2631-53528	U	22.2	b	0	1	1	0	0
3/22/2016	Spring	Little Wall Lake	Wetland	NOCA	LWAVS04	2701-28908	F	46.3	b	0	1	1	0	0
3/22/2016	Spring	Little Wall Lake	Wetland	ATSP	LWAVS05	NA	U	16	b	0	1	0	0	NA
3/22/2016	Spring	Little Wall Lake	Wetland	RWBL	LWAVS06	2501-73401	M	66.1	b	0	1	1	0	0
3/22/2016	Spring	Little Wall Lake	Wetland	COGR	LWAVS07	1803-16601	M	91.6	b	0	1	1	0	0
3/22/2016	Spring	Little Wall Lake	Wetland	COGR	LWAVS08	1803-16602	M	123.4	b	0	1	1	0	0
3/22/2016	Spring	Little Wall Lake	Wetland	RWBL	LWAVS09	2501-73402	M	75	b	0	1	1	0	0
3/22/2016	Spring	Little Wall Lake	Wetland	COGR	LWAVS10	1803-16603	M	120.2	b	0	1	1	0	0
3/22/2016	Spring	Little Wall Lake	Wetland	RWBL	LWAVS11	2501-73403	F	65.9	b	0	1	1	0	0
3/22/2016	Spring	Little Wall Lake	Wetland	COGR	LWAVS12	1803-16604	M	117.9	b	0	1	1	0	0
3/22/2016	Spring	Little Wall Lake	Wetland	COGR	LWAVS13	1803-16605	M	91.9	b	0	1	1	0	0
3/22/2016	Spring	Little Wall Lake	Wetland	RWBL	LWAVS14	2501-73404	M	59	b	0	1	1	0	0
3/22/2016	Spring	Little Wall Lake	Wetland	COGR	LWAVS15	1803-16606	M	95.1	b	0	1	1	0	0
3/22/2016	Spring	Little Wall Lake	Wetland	RWBL	LWAVS16	2501-73405	M	65.2	b	0	1	1	0	0
3/22/2016	Spring	Little Wall Lake	Wetland	COGR	LWAVS17	1803-16607	M	106.7	b	0	1	1	0	0
3/22/2016	Spring	Little Wall Lake	Wetland	SOSP	LWAVS20	2631-53529	U	20.5	b	0	1	1	0	0
3/22/2016	Spring	Little Wall Lake	Wetland	SOSP	LWAVS21	2631-53530	U	19.6	b	0	1	1	0	0
3/22/2016	Spring	Little Wall Lake	Wetland	FOSP	LWAVS22	2631-53531	U	31.8	b	0	1	1	0	0
3/25/2016	Spring	Big Wall Lake	Wetland	WBNU	BWAVS01	2741-38506	U	21.5	b	0	1	1	0	0
3/25/2016	Spring	Big Wall Lake	Wetland	RWBL	BWAVS02	2501-73406	M	69.8	b	0	1	1	0	0
3/25/2016	Spring	Big Wall Lake	Wetland	DEJU	BWAVS03	2780-31843	U	18.4	b	0	1	1	0	0
3/25/2016	Spring	Big Wall Lake	Wetland	RWBL	BWAVS04	2501-73407	M	69.4	b	0	1	1	0	0
3/25/2016	Spring	Big Wall Lake	Wetland	RUBL	BWAVS05	2501-73408	U	53.7	b	0	1	1	0	0
3/25/2016	Spring	Big Wall Lake	Wetland	RUBL	BWAVS06	2501-73409	U	54	b	0	1	1	0	0
3/25/2016	Spring	Little Wall Lake	Wetland	SOSP	LWAVS23	2631-53532	U	24.5	b	0	1	1	0	0
3/26/2016	Spring	Little Wall Lake	Wetland	PESP	LWMAS01	NA	F	24	m	0	1	0	0	NA
3/28/2016	Spring	Big Wall Lake	Wetland	DEJU	BWAVS07	2780-31844	U	17.6	b	0	1	1	0	0
3/28/2016	Spring	Big Wall Lake	Wetland	FOSP	BWAVS08	2701-28909	U	31.1	b	0	1	1	0	0
3/28/2016	Spring	Big Wall Lake	Wetland	DEJU	BWAVS09	2780-31845	U	16.8	b	0	1	1	0	0
3/28/2016	Spring	Big Wall Lake	Wetland	SOSP	BWAVS10	2631-53533	U	22.8	b	0	1	1	0	0
3/28/2016	Spring	Big Wall Lake	Wetland	SOSP	BWAVS11	2631-53534	U	18.7	b	0	1	1	0	0
3/28/2016	Spring	Big Wall Lake	Wetland	RWBL	BWAVS12	1302-08402	M	67.6	b	0	1	1	0	0
3/28/2016	Spring	Big Wall Lake	Wetland	DEJU	BWAVS13	2780-31846	U	18.1	b	0	1	1	0	0
3/28/2016	Spring	Big Wall Lake	Wetland	AMRO	BWAVS14	1302-08403	U	82.5	b	0	1	1	0	0
3/28/2016	Spring	Big Wall Lake	Wetland	BRCR	BWAVS15	2770-94201	U	7.9	b	0	1	1	0	0
3/28/2016	Spring	Big Wall Lake	Wetland	SOSP	BWAVS16	2631-53535	U	22	b	0	1	1	0	0
3/28/2016	Spring	Big Wall Lake	Wetland	AMRO	BWAVS17	1302-08404	U	82.2	b	0	1	1	0	0
3/28/2016	Spring	Big Wall Lake	Wetland	DEJU	BWAVS18	2780-31847	U	21.5	b	0	1	1	0	0
3/28/2016	Spring	Big Wall Lake	Wetland	FOSP	BWAVS19	2701-28910	U	34.9	b	0	1	1	0	0
3/28/2016	Spring	Big Wall Lake	Wetland	COGR	BWAVS20	1803-16608	M	129.8	b	0	1	1	0	0
3/28/2016	Spring	Big Wall Lake	Wetland	EABL	BWAVS21	2701-28911	F	31.4	b	0	1	1	0	0
3/28/2016	Spring	Big Wall Lake	Wetland	YBSA	BWAVS22	2501-73410	M	49.2	b	0	1	1	0	0
3/28/2016	Spring	Big Wall Lake	Wetland	AMRO	BWAVS23	1302-08405	U	79.7	b	0	1	1	0	0
3/28/2016	Spring	Big Wall Lake	Wetland	SWSP	BWAVS24	2631-53536	U	16.3	b	0	1	0	0	NA
3/28/2016	Spring	Big Wall Lake	Wetland	EAPH	BWAVS25	2631-53537	U	21.5	b	0	1	1	0	0
3/28/2016	Spring	Big Wall Lake	Wetland	PESP	BWMAS01	NA	M	22.5	m	0	1	1	0	0
3/28/2016	Spring	Big Wall Lake	Wetland	PESP	BWMAS02	NA	M	23	m	0	1	1	0	0
3/29/2016	Spring	Big Wall Lake	Wetland	PESP	BWMAS03	NA	M	25	m	0	1	1	0	0
3/29/2016	Spring	Big Wall Lake	Wetland	PESP	BWMAS04	NA	F	21.5	m	0	1	1	0	0
3/29/2016	Spring	Big Wall Lake	Wetland	PESP	BWMAS05	NA	M	25.5	m	0	1	1	0	0
3/29/2016	Spring	Big Wall Lake	Wetland	PESP	BWMAS06	NA	F	33	m	0	1	1	0	0
3/29/2016	Spring	Big Wall Lake	Wetland	PESP	BWMAS07	NA	F	29	m	0	1	1	0	0
3/29/2016	Spring	Big Wall Lake	Wetland	PESP	BWMAS08	NA	M	28	m	0	1	1	0	0
3/29/2016	Spring	Big Wall Lake	Wetland	PESP	BWMAS09	NA	F	23	m	0	1	0	0	NA
3/29/2016	Spring	Big Wall Lake	Wetland	BLBR	BWMAS10	NA	M	38	m	0	1	1	0	0
4/5/2016	Spring	Marathon Poland Park	Wetland	DEJU	PPAVS01	2780-31848	U	20.9	b	0	1	1	0	0
4/5/2016	Spring	Marathon Poland Park	Wetland	DEJU	PPAVS02	2780-31849	U	22.5	b	0	1	1	0	0
4/5/2016	Spring	Marathon Poland Park	Wetland	DEJU	PPAVS03	2780-31850	U	21.7	b	0	1	1	0	0
4/5/2016	Spring	Marathon Poland Park	Wetland	DEJU	PPAVS04	2780-31851	U	20.2	b	0	1	1	0	0
4/5/2016	Spring	Marathon Poland Park	Wetland	DEJU	PPAVS05	2780-31852	U	20.6	b	0	1	1	0	0
4/5/2016	Spring	Marathon Poland Park	Wetland	DEJU	PPAVS06	2780-31853	U	19.9	b	0	1	1	0	0
4/5/2016	Spring	Marathon Poland Park	Wetland	DEJU	PPAVS08	2780-31854	U	16.7	b	0	1	1	0	0
4/5/2016	Spring	Marathon Poland Park	Wetland	DEJU	PPAVS09	2780-31855	U	17.5	b	0	1	1	0	0
4/5/2016	Spring	Marathon Poland Park	Wetland	DEJU	PPAVS10	2780-31856	U	18.5	b	0	1	1	0	0
4/5/2016	Spring	Marathon Poland Park	Wetland	DEJU	PPAVS11	2780-31857	U	19.1	b	0	1	1	0	0
4/5/2016	Spring	Marathon Poland Park	Wetland	DEJU	PPAVS12	2780-31858	U	16.9	b	0	1	1	0	0
4/5/2016	Spring	Marathon Poland Park	Wetland	DEJU	PPAVS13	2780-31859	U	21.8	b	0	1	1	0	0
4/5/2016	Spring	Marathon Poland Park	Wetland	DEJU	PPAVS14	2780-31860	U	20.7	b	0	1	1	0	0
4/5/2016	Spring	Marathon Poland Park	Wetland	DEJU	PPAVS15	2780-31861	U	21.5	b	0	1	1	0	0
4/5/2016	Spring	Marathon Poland Park	Wetland	DEJU	PPAVS16	2780-31862	U	21.4	b	0	1	1	0	0
4/5/2016	Spring	Marathon Poland Park	Wetland	DEJU	PPAVS17	2780-31863	U	18.4	b	0	1	1	0	0
4/5/2016	Spring	Marathon Poland Park	Wetland	DEJU	PPAVS18	2780-31864	U	19.8	b	0	1	1	0	0
4/5/2016	Spring	Marathon Poland Park	Wetland	DEJU	PPAVS19	2780-31865	U	22	b	0	1	1	0	0
4/5/2016	Spring	Marathon Poland Park	Wetland	DEJU	PPAVS20	2780-31866	U	21.2	b	0	1	1	0	0
4/5/2016	Spring	Marathon Poland Park	Wetland	DEJU	PPAVS21	2780-31867	U	19.3	b	0	1	1	0	0
4/5/2016	Spring	Marathon Poland Park	Wetland	DEJU	PPAVS22	2780-31868	U	21	b	0	1	1	0	0
4/5/2016	Spring	Marathon Poland Park	Wetland	AMRO	PPAVS23	1302-08406	U	83.4	b	0	1	1	0	0
4/5/2016	Spring	Marathon Poland Park	Wetland	NOCA	PPAVS24	2701-28912	F	44.2	b	0	1	1	0	0
4/6/2016	Spring	Marathon Poland Park	Wetland	DEJU	PPAVS25	2780-31869	U	19.2	b	0	1	1	0	0
4/6/2016	Spring	Marathon Poland Park	Wetland	DEJU	PPAVS26	2780-31869	U	19.4	b	0	1	1	0	0
4/6/2016	Spring	Marathon Poland Park	Wetland	DEJU	PPAVS27	2780-31870	U	18.8	b	0	1	1	0	0
4/6/2016	Spring	Marathon Poland Park	Wetland	DEJU	PPAVS28	2780-31871	U	19.2	b	0	1	1	0	0
4/6/2016	Spring	Marathon Poland Park	Wetland	DEJU	PPAVS29	2780-31872	U	18.7	b	0	1	1	0	0
4/6/2016	Spring	Marathon Poland Park	Wetland	DEJU	PPAVS30	2780-31873	U	21	b	0	1	1	0	0
4/6/2016	Spring	Marathon Poland Park	Wetland	DEJU	PPAVS31	2780-31874	U	18.5	b	0	1	1	0	0
4/6/2016	Spring	Marathon Poland Park	Wetland	DEJU	PPAVS32	2780-31875	U	18.4	b	0	1	1	0	0
4/6/2016	Spring	Marathon Poland Park	Wetland	DEJU	PPAVS33	2780-31876	U	21.2	b	0	1	1	0	0
4/6/2016	Spring	Marathon Poland Park	Wetland	DEJU	PPAVS34	2780-31877	U	21.4	b	0	1	1	0	0
4/6/2016	Spring	Marathon Poland Park	Wetland	DEJU	PPAVS35	2780-31878	U	19.1	b	0	1	1	0	0
4/6/2016	Spring	Marathon Poland Park	Wetland	DEJU	PPAVS36	2780-31879	U	19.2	b	0	1	1	0	0
4/6/2016	Spring	Marathon Poland Park	Wetland	DEJU	PPAVS37	2780-31880	U	19.7	b	0	1	1	0	0
4/6/2016	Spring	Marathon Poland Park	Wetland	DEJU	PPAVS38	2780-31881	U	21.6	b	0	1	1	0	0
4/6/2016	Spring	Marathon Poland Park	Wetland	DEJU	PPAVS39	2780-31882	U	20.5	b	0	1	1	0	0
4/6/2016	Spring	Marathon Poland Park	Wetland	ATSP	PPAVS40	2631-53538	U	16.6	b	0	1	1	0	0
4/6/2016	Spring	Marathon Poland Park	Wetland	ATSP	PPAVS41	2631-53539	U	20.1	b	0	1	1	0	0
4/6/2016	Spring	Marathon Poland Park	Wetland	SOSP	PPAVS42	2631-53541	U	22	b	0	1	1	0	0
4/6/2016	Spring	Marathon Poland Park	Wetland	SOSP	PPAVS43	2631-53542	U	22.5	b	0	1	1	0	0
4/6/2016	Spring	Marathon Poland Park	Wetland	PESP	PPMAS02	NA	F	25	m	0	1	1	0	0
4/6/2016	Spring	Marathon Poland Park	Wetland	PESP	PPMAS03	NA	F	22	m	0	1	1	0	0
4/7/2016	Spring	Malcom Pond	Wetland	RWBL	MPAVS01	2701-28913	F	69.9	b	0	1	1	0	0
4/7/2016	Spring	Malcom Pond	Wetland	AMRO	MPAVS02	1302-08407	U	77.4	b	0	1	1	0	0
4/7/2016	Spring	Malcom Pond	Wetland	RWBL	MPAVS03	1302-08408	M	69	b	0	1	1	0	0
4/7/2016	Spring	Malcom Pond	Wetland	RWBL	MPAVS04	1302-08409	M	67.2	b	0	1	1	0	0
4/7/2016	Spring	Malcom Pond	Wetland	DEJU	MPAVS05	2780-31883	U	21.1	b	0	1	1	0	0
4/7/2016	Spring	Malcom Pond	Wetland	SOSP	MPAVS06	2631-53543	U	24.8	b	0	1	1	0	0
4/7/2016	Spring	Malcom Pond	Wetland	COGR	MPAVS07	NA	M	NA	b	0	1	0	0	NA
4/7/2016	Spring	Malcom Pond	Wetland	AMRO	MPAVS08	1302-08410	U	79.2	b	0	1	1	0	0
4/7/2016	Spring	Malcom Pond	Wetland	BRTH	MPAVS09	1302-08411	U	79.9	b	0	1	1	0	0
4/7/2016	Spring	Malcom Pond	Wetland	SOSP	MPAVS10	2631-53544	U	22.7	b	0	1	1	0	0
4/7/2016	Spring	Malcom Pond	Wetland	FOSP	MPAVS11	2701-28914	U	43.7	b	0	1	1	0	0
4/7/2016	Spring	Malcom Pond	Wetland	RWBL	MPAVS12	1302-08412	M	70.4	b	0	1	1	0	0
4/7/2016	Spring	Malcom Pond	Wetland	SWSP	MPAVS13	2631-53545	U	17.2	b	0	1	1	0	0
4/7/2016	Spring	Malcom Pond	Wetland	DEJU	MPAVS14	2780-31884	U	17.8	b	0	1	1	0	0
4/7/2016	Spring	Malcom Pond	Wetland	DEJU	MPAVS15	2780-31885	U	23	b	0	1	1	0	0
4/7/2016	Spring	Malcom Pond	Wetland	SOSP	MPAVS16	2631-53546	U	21.5	b	0	1	1	0	0
4/7/2016	Spring	Malcom Pond	Wetland	DEJU	MPAVS18	2780-31886	U	17.6	b	0	1	1	0	0
4/7/2016	Spring	Malcom Pond	Wetland	SOSP	MPAVS19	2631-53547	U	19.7	b	0	1	1	0	0
4/7/2016	Spring	Malcom Pond	Wetland	SOSP	MPAVS20	2631-53548	U	23.8	b	0	1	1	0	0
4/7/2016	Spring	Malcom Pond	Wetland	NOCA	MPAVS21	2701-28915	F	49.8	b	0	1	1	0	0
4/7/2016	Spring	Malcom Pond	Wetland	NOCA	MPAVS22	2701-28916	F	42.3	b	0	1	1	0	0
4/8/2016	Spring	Malcom Pond	Wetland	PESP	MPMAS01	NA	M	42	m	0	1	1	0	0
4/8/2016	Spring	Malcom Pond	Wetland	PESP	MPMAS02	NA	F	35	m	0	1	1	0	0
4/8/2016	Spring	Malcom Pond	Wetland	PESP	MPMAS03	NA	M	30	m	0	1	1	0	0
4/8/2016	Spring	Malcom Pond	Wetland	PESP	MPMAS04	NA	M	28	m	0	1	1	0	0
4/11/2016	Spring	Malcom Pond	Wetland	ATSP	MPAVS23	2631-53549	U	17.6	b	0	1	1	0	0
4/11/2016	Spring	Malcom Pond	Wetland	ATSP	MPAVS24	2631-53550	U	20.6	b	0	1	1	0	0
4/11/2016	Spring	Malcom Pond	Wetland	ATSP	MPAVS25	2631-53551	U	18	b	0	1	1	0	0
4/11/2016	Spring	Malcom Pond	Wetland	ATSP	MPAVS26	2631-53552	U	17.9	b	0	1	1	0	0
4/11/2016	Spring	Malcom Pond	Wetland	BRBL	MPAVS27	2701-28917	F	38.6	b	0	1	1	0	0
4/11/2016	Spring	Malcom Pond	Wetland	RWBL	MPAVS28	1302-08413	M	63.9	b	0	1	1	0	0
4/11/2016	Spring	Malcom Pond	Wetland	PESP	MPMAS05	NA	F	20	m	0	1	0	0	NA
4/11/2016	Spring	Malcom Pond	Wetland	PESP	MPMAS06	NA	F	30	m	0	1	1	0	0
4/11/2016	Spring	Malcom Pond	Wetland	PESP	MPMAS07	NA	F	29	m	0	1	0	0	NA
4/11/2016	Spring	Malcom Pond	Wetland	PESP	MPMAS08	NA	F	28	m	0	1	0	0	NA
4/11/2016	Spring	Malcom Pond	Wetland	PESP	MPMAS09	NA	F	39	m	0	1	0	0	NA
4/11/2016	Spring	Malcom Pond	Wetland	PESP	MPMAS10	NA	M	26	m	0	1	1	0	0
4/11/2016	Spring	Malcom Pond	Wetland	PESP	MPMAS11	NA	M	29	m	0	1	1	0	0
4/12/2016	Spring	Ellsworth Turkey Confinement	Poultry	AMRO	ETAVS01	1302-08414	U	82.5	b	0	1	1	0	0
4/12/2016	Spring	Ellsworth Turkey Confinement	Poultry	AMRO	ETAVS02	1302-08415	U	82	b	0	1	1	0	0
4/12/2016	Spring	Ellsworth Turkey Confinement	Poultry	DEJU	ETAVS03	2780-31888	U	20.9	b	0	1	1	0	0
4/12/2016	Spring	Ellsworth Turkey Confinement	Poultry	DEJU	ETAVS04	2780-31889	U	22	b	0	1	1	0	0
4/12/2016	Spring	Ellsworth Turkey Confinement	Poultry	DEJU	ETAVS05	2780-31890	U	19.7	b	0	1	1	0	0
4/12/2016	Spring	Ellsworth Turkey Confinement	Poultry	DEJU	ETAVS06	2780-31891	U	19.1	b	0	1	1	0	0
4/12/2016	Spring	Ellsworth Turkey Confinement	Poultry	AMRO	ETAVS07	1302-08416	U	86.7	b	0	1	1	0	0
4/12/2016	Spring	Ellsworth Turkey Confinement	Poultry	DEJU	ETAVS08	2780-31892	U	20.3	b	0	1	1	0	0
4/12/2016	Spring	Ellsworth Turkey Confinement	Poultry	AMRO	ETAVS09	1302-08417	U	87.6	b	0	1	1	0	0
4/12/2016	Spring	Ellsworth Turkey Confinement	Poultry	DEJU	ETAVS10	2780-31893	U	21.4	b	0	1	1	0	0
4/12/2016	Spring	Ellsworth Turkey Confinement	Poultry	DEJU	ETAVS11	2780-31894	U	22.3	b	0	1	1	0	0
4/12/2016	Spring	Ellsworth Turkey Confinement	Poultry	DEJU	ETAVS12	2780-31895	U	20.9	b	0	1	1	0	0
4/12/2016	Spring	Ellsworth Turkey Confinement	Poultry	HOSP	ETAVS13	2741-38507	U	28	b	0	1	1	0	0
4/12/2016	Spring	Ellsworth Turkey Confinement	Poultry	DEJU	ETAVS14	2780-31896	U	23.5	b	0	1	1	0	0
4/12/2016	Spring	Ellsworth Turkey Confinement	Poultry	DEJU	ETAVS15	2780-31897	U	23.2	b	0	1	1	0	0
4/12/2016	Spring	Ellsworth Turkey Confinement	Poultry	DEJU	ETAVS16	2780-31898	U	21.5	b	0	1	1	0	0
4/12/2016	Spring	Ellsworth Turkey Confinement	Poultry	BRTH	ETAVS17	1302-08418	U	76.7	b	0	1	1	0	0
4/12/2016	Spring	Ellsworth Turkey Confinement	Poultry	HOSP	ETAVS18	2741-38508	F	27.5	b	0	1	1	0	0
4/12/2016	Spring	Ellsworth Turkey Confinement	Poultry	HOSP	ETAVS19	2741-38509	M	29.1	b	0	1	1	0	0
4/12/2016	Spring	Ellsworth Turkey Confinement	Poultry	DEJU	ETAVS20	2780-31899	U	20.8	b	0	1	1	0	0
4/12/2016	Spring	Ellsworth Turkey Confinement	Poultry	DEJU	ETAVS21	2780-31900	U	20.1	b	0	1	1	0	0
4/12/2016	Spring	Ellsworth Turkey Confinement	Poultry	RUBL	ETAVS22	2701-28918	M	60.9	b	0	1	1	0	0
4/12/2016	Spring	Ellsworth Turkey Confinement	Poultry	HOSP	ETAVS23	2741-38510	M	29.1	b	0	1	1	0	0
4/12/2016	Spring	Ellsworth Turkey Confinement	Poultry	BHCO	ETAVS24	2701-28919	M	53.2	b	0	1	1	0	0
4/12/2016	Spring	Ellsworth Turkey Confinement	Poultry	DEJU	ETAVS25	2780-31701	U	23.5	b	0	1	1	0	0
4/12/2016	Spring	Ellsworth Turkey Confinement	Poultry	DEJU	ETAVS26	2780-31702	U	18.4	b	0	1	1	0	0
4/12/2016	Spring	Ellsworth Turkey Confinement	Poultry	DEJU	ETAVS27	2780-31703	U	20.9	b	0	1	1	0	0
4/12/2016	Spring	Ellsworth Turkey Confinement	Poultry	DEJU	ETAVS28	2780-31704	U	23.2	b	0	1	1	0	0
4/12/2016	Spring	Ellsworth Turkey Confinement	Poultry	DEJU	ETAVS29	2780-31705	U	23.1	b	0	1	1	0	0
4/12/2016	Spring	Ellsworth Turkey Confinement	Poultry	MUMU	ETMAS01	NA	F	17	m	0	1	1	0	0
4/12/2016	Spring	Ellsworth Turkey Confinement	Poultry	RANO	ETMAS02	NA	M	42	m	0	1	1	0	0
4/12/2016	Spring	Ellsworth Turkey Confinement	Poultry	RANO	ETMAS03	NA	M	46	m	0	1	1	0	0
4/12/2016	Spring	Ellsworth Turkey Confinement	Poultry	RANO	ETMAS04	NA	F	37	m	0	1	1	0	0
4/12/2016	Spring	Ellsworth Turkey Confinement	Poultry	MUMU	ETMAS05	NA	M	21	m	0	1	1	0	0
4/12/2016	Spring	Ellsworth Turkey Confinement	Poultry	MUMU	ETMAS06	NA	F	24	m	0	1	1	0	0
4/12/2016	Spring	Ellsworth Turkey Confinement	Poultry	MUMU	ETMAS07	NA	F	23	m	0	1	1	0	0
4/12/2016	Spring	Ellsworth Turkey Confinement	Poultry	MUMU	ETMAS08	NA	M	19	m	0	1	1	0	0
4/12/2016	Spring	Ellsworth Turkey Confinement	Poultry	PESP	ETMAS09	NA	M	30	m	0	1	1	0	0
4/12/2016	Spring	Ellsworth Turkey Confinement	Poultry	RANO	ETMAS10	NA	M	55	m	0	1	1	0	0
4/21/2016	Spring	Riverside Pheasant Farm	Poultry	AMRO	RVAVS01	1302-08419	U	88	b	0	1	1	0	0
4/21/2016	Spring	Riverside Pheasant Farm	Poultry	HOSP	RVAVS02	2741-38511	M	29	b	0	1	1	0	0
4/21/2016	Spring	Riverside Pheasant Farm	Poultry	EAPH	RVAVS03	2741-38512	U	16.5	b	0	1	1	0	0
4/21/2016	Spring	Riverside Pheasant Farm	Poultry	HOSP	RVAVS04	2741-38513	F	28.8	b	0	1	1	0	0
4/21/2016	Spring	Riverside Pheasant Farm	Poultry	HOSP	RVAVS05	2741-38514	M	30.6	b	0	1	1	0	0
4/21/2016	Spring	Riverside Pheasant Farm	Poultry	HOSP	RVAVS06	2741-38515	M	26.6	b	0	1	1	0	0
4/21/2016	Spring	Riverside Pheasant Farm	Poultry	HOSP	RVAVS07	2741-38516	M	27	b	0	1	1	0	0
4/21/2016	Spring	Riverside Pheasant Farm	Poultry	HOSP	RVAVS08	2741-38517	F	27.7	b	0	1	1	0	0
4/21/2016	Spring	Riverside Pheasant Farm	Poultry	HOSP	RVAVS09	2741-38518	M	27	b	0	1	1	0	0
4/21/2016	Spring	Riverside Pheasant Farm	Poultry	HOSP	RVAVS10	2741-38519	M	29	b	0	1	1	0	0
4/21/2016	Spring	Riverside Pheasant Farm	Poultry	CHSP	RVAVS11	2741-38520	U	13.4	b	0	1	1	0	0
4/21/2016	Spring	Riverside Pheasant Farm	Poultry	WCSP	RVAVS12	2741-38521	U	28	b	0	1	1	0	0
4/21/2016	Spring	Riverside Pheasant Farm	Poultry	HOSP	RVAVS13	2741-38522	M	26.5	b	0	1	1	0	0
4/21/2016	Spring	Riverside Pheasant Farm	Poultry	HOSP	RVAVS14	2741-38523	M	27.5	b	0	1	1	0	0
4/21/2016	Spring	Riverside Pheasant Farm	Poultry	HOSP	RVAVS15	2741-38524	M	25.3	b	0	1	1	0	0
4/21/2016	Spring	Riverside Pheasant Farm	Poultry	HOSP	RVAVS16	2741-38525	F	30.7	b	0	1	1	0	0
4/21/2016	Spring	Riverside Pheasant Farm	Poultry	HOSP	RVAVS17	2741-38526	M	27	b	0	1	1	0	0
4/21/2016	Spring	Riverside Pheasant Farm	Poultry	AMRO	RVAVS18	1302-08420	U	79.3	b	0	1	1	0	0
4/21/2016	Spring	Riverside Pheasant Farm	Poultry	HOSP	RVAVS20	2741-38528	M	28	b	0	1	1	0	0
4/21/2016	Spring	Riverside Pheasant Farm	Poultry	HOSP	RVAVS21	2741-38529	U	25.8	b	0	1	1	0	0
4/21/2016	Spring	Riverside Pheasant Farm	Poultry	HOSP	RVAVS22	NA	M	29.4	b	0	1	1	0	0
4/21/2016	Spring	Riverside Pheasant Farm	Poultry	WCSP	RVAVS23	NA	U	35.7	b	0	1	1	0	0
4/21/2016	Spring	Riverside Pheasant Farm	Poultry	HOSP	RVAVS24	NA	F	34.8	b	0	1	1	0	0
4/21/2016	Spring	Riverside Pheasant Farm	Poultry	EAPH	RVAVS25	NA	U	21.8	b	0	1	1	0	0
4/21/2016	Spring	Riverside Pheasant Farm	Poultry	HOSP	RVAVS26	NA	F	28.5	b	0	1	1	0	0
4/21/2016	Spring	Riverside Pheasant Farm	Poultry	HOSP	RVAVS27	NA	M	29.5	b	0	1	1	0	0
4/21/2016	Spring	Riverside Pheasant Farm	Poultry	HOSP	RVAVS28	NA	F	31	b	0	1	1	0	0
4/21/2016	Spring	Riverside Pheasant Farm	Poultry	AMRO	RVAVS29	NA	U	81.2	b	0	1	1	0	0
4/21/2016	Spring	Riverside Pheasant Farm	Poultry	HOSP	RVAVS30	NA	M	28.8	b	0	1	1	0	0
4/21/2016	Spring	Riverside Pheasant Farm	Poultry	HOSP	RVAVS31	NA	M	28.5	b	0	1	1	0	0
4/21/2016	Spring	Riverside Pheasant Farm	Poultry	RNPH	RVAVS32	NA	F	NA	b	0	1	0	0	NA
4/22/2016	Spring	Riverside Pheasant Farm	Poultry	MUMU	RVMAS01	NA	F	14	m	0	1	1	0	0
5/10/2016	Spring	Rembrandt	Poultry	HOSP	RMAVS01	NA	U	29.6	b	0	1	1	0	0
5/10/2016	Spring	Rembrandt	Poultry	CHSP	RMAVS02	NA	U	13.2	b	0	1	0	0	NA
5/10/2016	Spring	Rembrandt	Poultry	BAOR	RMAVS03	NA	M	13.2	b	0	1	0	0	NA
5/10/2016	Spring	Rembrandt	Poultry	COGR	RMAVS04	NA	M	NA	b	0	1	1	0	0
5/10/2016	Spring	Rembrandt	Poultry	CHSP	RMAVS05	NA	U	13.1	b	0	1	1	0	0
5/10/2016	Spring	Rembrandt	Poultry	CHSP	RMAVS06	NA	U	12.4	b	0	1	1	0	0
5/10/2016	Spring	Rembrandt	Poultry	AMRO	RMAVS07	NA	U	74.6	b	0	1	1	0	0
5/10/2016	Spring	Rembrandt	Poultry	AMRO	RMAVS08	NA	U	86.7	b	0	1	1	0	0
5/10/2016	Spring	Rembrandt	Poultry	HOSP	RMAVS09	NA	M	20.6	b	0	1	1	0	0
5/10/2016	Spring	Rembrandt	Poultry	HOSP	RMAVS10	NA	U	31.4	b	0	1	1	0	0
5/10/2016	Spring	Rembrandt	Poultry	AMRO	RMAVS11	NA	U	90.1	b	0	1	1	0	0
5/10/2016	Spring	Rembrandt	Poultry	AMRO	RMAVS12	NA	U	72.5	b	0	1	1	0	0
5/10/2016	Spring	Rembrandt	Poultry	AMRO	RMAVS13	NA	U	76.4	b	0	1	1	0	0
5/10/2016	Spring	Rembrandt	Poultry	WOTH	RMAVS14	NA	U	28.5	b	0	1	1	0	0
5/10/2016	Spring	Rembrandt	Poultry	WOTH	RMAVS15	NA	U	25	b	0	1	1	0	0
5/10/2016	Spring	Rembrandt	Poultry	WOTH	RMAVS16	NA	U	30.4	b	0	1	1	0	0
5/10/2016	Spring	Rembrandt	Poultry	AMGO	RMAVS17	NA	U	12.6	b	0	1	1	0	0
5/10/2016	Spring	Rembrandt	Poultry	WTSP	RMAVS18	NA	U	26.9	b	0	1	1	0	0
5/10/2016	Spring	Rembrandt	Poultry	WTSP	RMAVS19	NA	U	26.6	b	0	1	0	0	NA
5/10/2016	Spring	Rembrandt	Poultry	AMRO	RMAVS20	NA	U	88.6	b	0	1	1	0	0
5/10/2016	Spring	Rembrandt	Poultry	WOTH	RMAVS21	NA	U	22.4	b	0	1	1	0	0
