# Supplementary material for: Evaluating the role of wild songbirds or rodents in spreading avian influenza virus across an agricultural landscape
Source: PeerJ. 2017 Dec 13;5:e4060. doi: 10.7717/peerj.4060 (PMC5732541; doi:10.7717/peerj.4060)
Supplement: Data S2 [file peerj-05-4060-s002.txt]

# variable explanations for Houston et al PeerJ Data 20170608.csv

Date: MM/DD/YYYY
Season: Fall or Spring
Location: Site name
Site_Type: Whether the site was a wetland-adjacent property or a commerical poultry operation (Poultry)
Species_Code: Using common names in English, generally the first two letters of the first word and 
	first two letters of the second, though some exceptions exist
	For example, NOCA = Northern Cardinal, but LTWE = Long-Tailed Weasel
Sample_ID: unique identifier used on all sample tubes for this individual
Band_Number: USGS bird band unique numerical identifier applied only to birds
Sex: M =male, F = female, U = Unknown
Mass: in grams
Bird_or_Mammal: b = bird, m = mammal
Recap_Exclude_from_Community_Analysis: was this a recaptured animal? 1 = yes, 0 no, if 1, it was excluded from community analyses
PCR_Sample: was a viable swab taken for PCR? 1 = yes, 0 = no
Blood_Sample: was a viable swab taken for PCR? 1 = yes, 0 = no
PCR_Positive: did the animal's swab samples test positive for Influenza A by PCR, 1 = yes, 0 = no, NA = no data
Antibody_Positive: did the animal's blood sample test positive for anti-Influenza A antibodies by ELISA, 1 = yes, 0 = no, NA = no data

Throughout: NA = no data
